# Supplementary material for: Mechanistic theory predicts the effects of temperature and humidity on inactivation of SARS-CoV-2 and other enveloped viruses
Source: eLife. 2021 Jul 13;10:e65902. doi: 10.7554/eLife.65902 (PMC8277363; doi:10.7554/eLife.65902)
Supplement: Figure 3—source data 1. [file elife-65902-fig3-data1.zip › fig3-source-2.csv]

experiment_id	virus	temperature	humidity	ref_temp	ref_hum	study_author_1	study_doi	med_true	med_pred	q025_true	q975_true	q025_pred	q975_pred	q16_true	q84_true	q16_pred	q84_pred
38	HCoV-OC43	37	NA	33	NA	Bucknall	10.3181/00379727-139-36224	4.191753031041554	4.137807372109004	2.2805265804080372	65.68108484205189	2.350375933832114	71.41195930812124	2.984742531577263	7.793424385012225	3.0247699963593444	7.293759209684671
36	HCoV-229E	37	NA	33	NA	Bucknall	10.3181/00379727-139-36224	1.045563199910482	1.0115324823595357	0.663597552828678	2.297905189259551	0.6398016626947753	2.316465808653301	0.8203034640570854	1.363560856862005	0.8008478256368747	1.3905320850414986
20	HCoV-229E	4	NA	22	NA	Lamarre	10.1139/m89-160	189.71925203652881	168.37677723614993	49.50383291494939	8938.801111377557	94.52502853476048	304.1156494973989	83.92099902648462	910.191305703113	123.99719809628803	225.77180239741256
22	HCoV-229E	33	NA	22	NA	Lamarre	10.1139/m89-160	14.290973259930443	3.989589682940272	8.535619026092474	22.694303893472647	2.297784936662087	6.860703277663435	11.142118536396065	17.95589893660516	3.0313556755300404	5.198745233857918
23	HCoV-229E	37	NA	22	NA	Lamarre	10.1139/m89-160	5.775983622357516	2.5246762463656722	2.8676485286635356	11.29099130849027	1.4215649209830465	4.369043931530755	3.9919590946019756	7.984577734209731	1.89280109655664	3.3020744565140037
19	MERS-CoV	65	NA	56	NA	Leclercq	10.1111/irv.12261	7.327522180827089e-4	0.0017892276046887054	5.155912879604711e-4	0.00137180802036865	5.338041526697361e-4	0.006295926233515946	6.157526354124889e-4	9.333151678827736e-4	8.681108420095066e-4	0.003964695211589957
30	MERS-CoV	30	30	20	40	van Doremalen	10.2807/1560-7917.ES2013.18.38.20590	1.1689104689231837	0.4525595060955302	0.6307042750863119	2.2876628863444375	0.30962637652036684	0.7312482052300436	0.8438528108922942	1.631931374724977	0.37113495040445194	0.5685406501186738
33	MERS-CoV	30	30	20	40	van Doremalen	10.2807/1560-7917.ES2013.18.38.20590	1.3100120182039838	0.9201274659927035	0.7247624675845638	2.581397334364389	0.6473953106195313	1.4034843127282035	0.9549384101307705	1.7998466919229905	0.7654501742892281	1.1281556580806933
5	SARS-CoV-1	65	NA	56	NA	Darnell	10.1016/j.jviromet.2004.06.006	0.04124098329070619	0.018540723837216597	0.030790365468903808	0.062318892180630185	0.013922576595547423	0.026570844003698007	0.03526948133483251	0.05004104974630823	0.015958129992481983	0.021931053699959027
6	SARS-CoV-1	75	NA	56	NA	Darnell	10.1016/j.jviromet.2004.06.006	0.002209031730699673	0.0073484364482796554	8.788796527686903e-6	0.021207076444881012	0.005287916556604922	0.010922394400049247	1.7095321583204758e-4	0.009982390263481031	0.006155976722972865	0.008821426301084692
12	SARS-CoV-1	4	NA	20	NA	Lai	10.1086/433186	44.24480702725545	95.6993680479006	36.140687731436785	57.214785913349765	66.71272660831805	148.2745123346688	40.1185439892832	49.67246945999052	79.08938804094615	117.9178154661254
25	SARS-CoV-1	70	NA	60	NA	Pagat	10.1177/153567600701200206	0.00977856183610342	0.01337311397745879	0.007726542957154163	0.013711439122067858	0.009826246751800641	0.019597205338545608	0.008688642588854257	0.011239708077557703	0.011452288525470259	0.015910957172125175
2	SARS-CoV-1	56	NA	4	NA	Rabenau	10.1007/s00430-004-0219-0	0.0032853906712007426	0.0023108425396051375	1.1615000817392423e-5	0.026428512255274077	1.9087973217810363e-4	1.4389009734973561	2.502724333220087e-4	0.015487645028464645	4.5077111685261015e-4	0.04116848321692074
3	SARS-CoV-1	60	NA	4	NA	Rabenau	10.1007/s00430-004-0219-0	0.003008378786741646	0.0015441492249767756	8.000949096370027e-6	0.026028102279543486	1.27353820419052e-4	0.9556224910051749	2.0702014464931816e-4	0.014748226962046349	3.003602904252075e-4	0.02777527774692788
15	SARS-CoV-2	65	NA	56	NA	Batejat	10.1101/2020.05.01.067769	0.0018910721687545274	0.009248219034730918	7.630855785426954e-6	0.011685636034072239	0.006776309350471209	0.011829618428658628	1.584709669219927e-4	0.0072720813782364245	0.007969455979371171	0.0104505129330612
17	SARS-CoV-2	95	NA	65	NA	Batejat	10.1101/2020.05.01.067769	0.002414739213086066	5.989103537325543e-4	0.001618211473248342	0.0036191961894256673	3.8945211559688795e-4	9.041581453399423e-4	0.001985518795379644	0.0029323567549054837	4.7895327427691965e-4	7.432164493832889e-4
7	SARS-CoV-2	4	NA	22	NA	Chin	10.1016/S2666-5247(20)30003-3	195.99139809033863	206.10722372592932	54.559740361280205	10688.738034357712	136.6154002310637	318.39103081699966	89.3689239532827	1005.8021206191551	165.6267551234388	253.41393346992237
9	SARS-CoV-2	37	NA	22	NA	Chin	10.1016/S2666-5247(20)30003-3	2.0907456931827157	3.07544430571789	1.4880573161238893	3.16269825245115	2.098799747968336	4.526347031021105	1.7472519177448453	2.535873077407678	2.522403700690514	3.726124065833451
10	SARS-CoV-2	56	NA	22	NA	Chin	10.1016/S2666-5247(20)30003-3	0.01649253682471112	0.40167225692869635	0.010709048951700505	0.029306735882309472	0.23845884812292395	0.6746986020914144	0.013214987583391189	0.021488665984855736	0.3080820964820765	0.5191088954759667
11	SARS-CoV-2	70	NA	22	NA	Chin	10.1016/S2666-5247(20)30003-3	0.0032959465343941935	0.10368010594494789	0.0016944770469342562	0.00610284708924099	0.05448572681671532	0.1938177040981062	0.0023159344349137625	0.004567944338651499	0.07493566970979593	0.14183179339522267
26	SARS-CoV-2	4	45	22	45	Harbourt	10.1371/journal.pntd.0008831	41.91098438846115	41.6811536536419	26.05836943561069	149.14745773095697	21.796598913874277	93.53344125325947	32.26617847509852	60.82757453185455	29.523233249366072	62.3687062137344
28	SARS-CoV-2	37	45	22	45	Harbourt	10.1371/journal.pntd.0008831	0.5931614507189722	0.620519247243676	0.33347000928632564	1.319630504537694	0.33423509218121694	1.3682410417251984	0.4387819837392546	0.8335282176339376	0.445185361967385	0.9310778359376252
