# Supplementary material for: Mechanistic theory predicts the effects of temperature and humidity on inactivation of SARS-CoV-2 and other enveloped viruses
Source: eLife. 2021 Jul 13;10:e65902. doi: 10.7554/eLife.65902 (PMC8277363; doi:10.7554/eLife.65902)
Supplement: Figure 3—figure supplement 1—source data 1. [file elife-65902-fig3-figsupp1-data1.zip]

Archive with 1 entries (1 files):
- fig-3-source-1.csv
