# Supplementary material for: Mechanistic theory predicts the effects of temperature and humidity on inactivation of SARS-CoV-2 and other enveloped viruses
Source: eLife. 2021 Jul 13;10:e65902. doi: 10.7554/eLife.65902 (PMC8277363; doi:10.7554/eLife.65902)
Supplement: Figure 3—figure supplement 1—source data 1. [file elife-65902-fig3-figsupp1-data1.zip › fig-3-source-1.csv]

virus	temperature	humidity	material	data_source	study_author_1	med_true	med_pred	q025_true	q975_true	q025_pred	q975_pred	q16_true	q84_true	q16_pred	q84_pred
SARS-CoV-2	4	45	Skin	literature	Harbourt	41.91098438846115	17.33510019006902	26.05836943561069	149.14745773095697	12.110765499709677	25.047202375836406	32.26617847509852	60.82757453185455	14.408200540712853	20.91199865933203
SARS-CoV-2	10	40	Plastic	RML	NA	26.546723111476034	29.793668182243422	20.281374569275172	38.75194749050725	24.622875341705825	36.86817228701815	23.04312367743097	31.348061498406572	26.940100113502975	33.056728308367965
SARS-CoV-2	10	65	Plastic	RML	NA	14.216171256824175	11.780607033573494	12.165563281634347	17.15577202334803	8.651827331341382	16.6502504747109	13.094425085275411	15.569868309966644	10.037527356596796	13.966487421433392
SARS-CoV-2	10	85	Plastic	RML	NA	13.77629238715113	24.006958242810143	10.668574045703169	19.70110993504485	17.215984564013766	36.64283548577371	11.996472079921075	16.269711203228884	19.973173320533796	29.343873168115152
SARS-CoV-2	22	40	Plastic	RML	NA	6.432461456647033	6.197141843110923	5.522766399364956	7.564730810836223	5.581950985234946	6.876489378380475	5.956653929323826	6.960559972833145	5.883127208638179	6.535522778797182
SARS-CoV-2	22	45	Skin	literature	Harbourt	3.7483457974037764	1.5601427428219534	2.064895722719462	8.072521477490401	1.08591579987739	2.2266153888014126	2.7063514991796827	5.5850507501349576	1.3027989082007123	1.8581309083885906
SARS-CoV-2	22	65	Plastic	RML	NA	2.4052939905168405	2.4458020857863514	2.029451711909041	2.875323534447029	1.8096350385374858	3.3760589158146286	2.2131342687813325	2.627365003216469	2.097696130573479	2.886473532926165
SARS-CoV-2	22	85	Plastic	RML	NA	7.502991477533843	4.9645776155232	6.216678028602945	9.238306913546065	3.7149048679854313	7.206244842885446	6.795526961266633	8.337676373592856	4.250264969996341	5.95767367123217
SARS-CoV-2	27	40	Plastic	RML	NA	3.432564952230184	3.340694795661773	2.9053773558038687	4.1208622545932885	2.9827149033332314	3.7620242365688177	3.143988497729505	3.750202923823506	3.147256023379997	3.5464024790137754
SARS-CoV-2	27	65	Plastic	RML	NA	1.520119988378402	1.3184814341294453	1.0514496834575535	2.135866316245355	0.9550177062690139	1.8495572495891612	1.269668721657545	1.8191407657199314	1.1205206125573441	1.5678919241882427
SARS-CoV-2	27	85	Plastic	RML	NA	2.793768690919425	2.681116127694399	2.1228180527653677	3.7829991410035624	1.9874261300204832	3.9053359740352667	2.4186955598249043	3.232398861815617	2.2848795235379247	3.221034566710215
SARS-CoV-2	37	45	Skin	literature	Harbourt	0.5931614507189722	0.26020176440502746	0.33347000928632564	1.319630504537694	0.16443458967777513	0.403061178024916	0.4387819837392546	0.8335282176339376	0.20726462373334092	0.3230457442982518
SARS-CoV-1	22	40	Plastic	RML	NA	6.418693422243997	6.197141843110923	5.219411589332117	7.922765437452181	5.581950985234946	6.876489378380475	5.778073091481031	7.128647408038594	5.883127208638179	6.535522778797182
MERS-CoV	20	40	Plastic	literature	van Doremalen	1.550150617205571	7.981419253850051	1.0829276429574668	2.4675779861425378	7.150845311914514	8.904825760925046	1.275408401308369	1.9298042327173561	7.56034144616984	8.448261279771051
MERS-CoV	20	40	Steel	literature	van Doremalen	3.146464002169609	7.981419253850051	2.2855282605380873	4.755092040083885	7.150845311914514	8.904825760925046	2.6472475940115454	3.817518665565697	7.56034144616984	8.448261279771051
MERS-CoV	22	40	Plastic	RML	NA	3.156917309423764	6.197141843110923	2.532542826797497	3.9734640374822576	5.581950985234946	6.876489378380475	2.8272962694205575	3.543694408092163	5.883127208638179	6.535522778797182
MERS-CoV	30	30	Plastic	literature	van Doremalen	1.1689104689231837	2.3265209323139144	0.6307042750863119	2.2876628863444375	2.0408103121974595	2.6760087801026557	0.8438528108922942	1.631931374724977	2.171559497072918	2.4974395176790103
MERS-CoV	30	30	Steel	literature	van Doremalen	1.3100120182039838	2.3265209323139144	0.7247624675845638	2.581397334364389	2.0408103121974595	2.6760087801026557	0.9549384101307705	1.7998466919229905	2.171559497072918	2.4974395176790103
MERS-CoV	30	80	Plastic	literature	van Doremalen	0.9617720181985279	1.486668517472495	0.5579505814279837	1.7836242367214497	1.0919347633939187	2.127817044749396	0.7229464525073404	1.3053684502160436	1.2649715341909793	1.7755154513690057
MERS-CoV	30	80	Steel	literature	van Doremalen	0.5721819561153852	1.486668517472495	0.3983165622192788	0.9893605646330184	1.0919347633939187	2.127817044749396	0.47407682904353066	0.7250937769618109	1.2649715341909793	1.7755154513690057
